# Supplementary material for: Effects of Respiratory Vaccines in Older Adults with Cardiovascular Diseases: A Scoping Review
Source: Vaccines (Basel). 2026 Mar 29;14(4):308. doi: 10.3390/vaccines14040308 (PMC13119681; doi:10.3390/vaccines14040308)
Supplement: Supplementary file 1 [file vaccines-14-00308-s001.zip]

Archive with 1 entries (1 files):
- vaccines-4204525-supplementary.pdf
